# Supplementary material for: In vitro and in vivo approaches demonstrating the antiproliferative activity of pomegranate seed proteins and peptides on breast cancer
Source: PLoS One. 2025 Sep 18;20(9):e0330895. doi: 10.1371/journal.pone.0330895 (PMC12445468; doi:10.1371/journal.pone.0330895)
Supplement: S1 File — (XLSX) [file pone.0330895.s001.xlsx]

## Sheet: Figure 1
HIFU PI								PLE PI
mg/mL treatment	0	0.1	1	2	3	5		mg/mL treatment	0	0.1	1	2	3	5
Viability (%)	89.7469	94.1365	88.5813	103.733	94.1365	33.7079		Viability (%)	89.7469	87.4124	86.2502	83.6278	50.9906	53.7923
	92.9521	101.141	92.3693	105.773	86.5719	29.8486			92.9521	87.1323	74.8862	85.3761	44.8269	55.4733
	109.561	95.2572	92.0779	114.806	109.546	31.6525			109.561	87.1323	94.7004	70.224	45.6674	55.7535
	99.9454	100.02	91.7866	100.02	86.2918	20.9286			99.9454	82.9298	101.111	73.9726	43.1459	54.3526
	91.7866	103.382	91.0546	101.701	102.822	22.1333			91.7866	97.7787	87.4124	77.0007	47.0682	52.3914
	100.82	105.623	93.0158	101.421	111.787	22.9738			100.82	89.6538	81.2487	53.7923	50.9906	54.3526
	101.985	104.783	96.3778	102.822	106.468	17.9308			101.985	95.7797	66.1197	52.1113	52.9518	43.1625
	106.064	104.823	96.3778	107.024	103.389	22.1333			106.064	99.8904	84.6108	59.1155	58.7832	43.5736
	99.0712	108.523	97.7787	104.783	75.703	19.6118			99.0712	96.1907	92.1753	59.956	64.5382	41.1072
	112.184	94.1354	95.2572	104.503	101.226	24.935			112.184	100.301	98.8993	50.9729	62.8939	44.8068
	102.859	99.0682	94.4167	100.713	88.248	29.5971			102.859	79.3368	100.713	79.5963	61.2497	43.5736
	95.5746	96.1907	105.234	116.744	92.1413	30.4193			95.5746	97.424	93.0065	84.3547	61.2497	46.8622
	102.859	92.9022	97.835	116.744	113.771	32.0636			102.859	98.2461	88.6806	80.0288	66.5936	44.8068
									94.1176	92.9022	94.7368	75.2704	67.8268	48.9175
Hydrolyzed HIFU PI								Hydrolyzed PLE PI
mg/mL treatment	0	0.1	1	2	2.5	3	5	mg/mL treatment	0	0.1	1	2	2.5	3	5
Viability (%)	89.7469	99.3453	81.6051	62.3566	16.3176	16.9004	13.8965	Viability (%)	89.7469	99.641	100.528	86.5416	57.55	60.6125	32.9266
	92.9521	96.0929	88.7012	65.5618	16.609	16.609	15.0792		92.9521	86.0401	73.9176	81.2967	62.4829	65.3432	36.7146
	109.561	96.9799	92.5449	61.4824	21.2712	16.3176	13.8965		109.561	92.5449	98.1626	87.7072	66.5936	61.4995	33.8008
	99.9454	101.119	88.1098	58.86	19.5229	14.8607	14.4879		99.9454	94.6146	85.7445	80.4225	72.7597	60.6125	29.2714
	91.7866	101.415	79.3368	87.5582		15.0792	14.4879		91.7866	94.0232	93.3132	62.3865	59.6054	68.5956	31.6367
	100.82	112.355	85.0918	52.8871		15.9662	15.3749		100.82		83.8586	58.2471	89.9784	67.4129	28.3844
	101.985	110.581	86.325	70.1391		15.6705	13.8581		101.985		81.8032	63.2735	88.6806	42.3404	29.2714
	106.064	80.9811	87.1472	81.3922		15.0792	14.4238		106.064		92.08	82.1964	82.1918	41.1072	38.1415
	99.0712	84.6807	86.325	85.0918		15.6705	14.7066		99.0712		89.6136	65.9345	85.6525	41.5182	34.5935
									112.184		90.8468	89.6136	86.5177	40.285	36.3675
									102.859		94.5465	87.9693	85.6525	43.5736	28.3844

## Sheet: Figure 2
Wound width (%)	0h	3h	6h	24h
Control	100	84.1	84.1	0
		91.1	74.6	0
		88.5	74.9	10.1
		84.8	75.5	0
HIFU PI	100	95.6	89.6	82.3
		90.2	85.3	80.7
		99.3	95.5	91.7
		93.2	89.4	81.3
PLE PI	100	100	100	100
		100	100	100
		100	100	100
		100
Hydrolyzed HIFU PI	100	81.3	81.3	81.3
		100	82.1	82.1
		100	100	100
		100	100	100
Hydrolyzed PLE PI	100	86.3	86.3	86.3
		100	91.6	91.6
		91.7	100	100
			91.7	91.7

## Sheet: Figure 3
Cell adhesion (%)
0 min					60 min
Control	HIFU PI	PLE PI	Hydrolyzed HIFU PI	Hydrolyzed PLE PI	Control	HIFU PI	PLE PI	Hydrolyzed HIFU PI	Hydrolyzed PLE PI
89.8585	86.1562	96.1562	102.335	76.1562	87.8585	114.704	119.097	138.621	112.264
97.1324	79.097	99.097	92.6211	69.097	97.1324	111.287	124.466	122.514	119.097
100.061	74.4661	84.4661	92.5137	64.4661	100.061	109.823	119.097	110.311	119.097
102.502	71.097	91.097	90.3112	71.097	102.502	120.561	118.121	135.204	123.002
101.037	82.1208	92.1208	85.2044	72.1208	101.037	123.978	114.216	114.216	139.109
102.99	84.216	94.216	94.216	64.216	102.99		137.157	136.181	126.907
102.502	67.1568	97.1568	86.1806	67.1568	102.502			120.073
105.918	73.2276	93.2276	90.0732	73.2276	105.918
MMPs activity (% D.O)
ProMMP9					MMP9					ProMMP2
Control	HIFU PI	PLE PI	Hydrolyzed HIFU PI	Hydrolyzed PLE PI	Control	HIFU PI	PLE PI	Hydrolyzed HIFU PI	Hydrolyzed PLE PI	Control	HIFU PI	PLE PI	Hydrolyzed HIFU PI	Hydrolyzed PLE PI
100	72	53	40	51	100	45	47	49	42.8	100	92	91.5	95	92
100	72.5	44	38	48	100	48	54	49	57	100	96	97.5	88	90
100	61	52	36	52	100	55	41	66	41	100	95	99	99	97
100	60.5	48	44	48	100	52	56	65	57	100	100	102	88	90

## Sheet: Figure 4
Cell cycle
Phase	SbG0		G1		S		G2/M
Cells (%)	Mean	SD	Mean	SD	Mean	SD	Mean	SD
Control	0.3	0.01	62.64	0.72	13.65	0.33	23.87	0.83
HIFU PI	0.5	0.02	41.96	1.32	25.02	1.85	18.34	1.78
PLE PI	8.4	0.78	43.56	2.3	11.66	2.95	20.11	2.65
Hydrolyzed HIFU PI	1.4	0.84	57.97	1.11	18.31	1.89	29.24	2.32
Hydrolyzed PLE PI	25.7	2.34	44.99	1.11	19.23	1.89	28.64	2.32
Clonogenicity (%)
Control	HIFU PI	PLE PI	Hydrolyzed HIFU PI	Hydrolyzed PLE PI
100	74.258	36.3214	5.236	4.3658
100	67.7825	45.214	7.542	5.2587
100	78.5478	48.369	1.025	1.258
100	68.369	39.254	5.0963	7.5986

## Sheet: Figure 5
Tumor volume (mm3)									Tumor weight (g)
Day	0	7	14	28	32	35	40		Control		Hydrolyzed HIFU PI	Hydrolyzed PLE PI
Control	0	20	36	274.89	452.39	480.665	1178.1		1		0.36	1.01
	0	15.75	27	362.855	659.736	871.27	1060.29		1.24		0.67	0.78
	0	13.5	32	547.162	1193.81	1193.81			0.87		0.2	1.02
	0	9	20	339.366	408.408	483.806			1.65		1.01	1.01
	0	6	24.5	431.97	518.364	703.718			0.94		0.57	0.56
	0	15.75	27	766.027	1244.07	1244.07			1.29		1.06	0.53
	0	10.5	33.75	806.344	1143.54	1143.54			1.119		0.56
	0	18.375	13.5	1114.22
	0	1.4	22.5	329.868					TDT (days)
Hydrolyzed HIFU PI	0	21	12	430.976	508.939	638.291	188.496		Control		Hydrolyzed HIFU PI	Hydrolyzed PLE PI
	0	15	36	75.96	376.992	37.6992	753.984		4.26788		5.29213	4.27088
	0	9	22.5	209.44	483.806	439.824	9.4248		4.41969		5.84805	5.15187
	0	4	24	16.7552	36.652	9.4248	836.728		4.54316		7.35917	5.10055
	0	6	12	131.947	285.886	587.479	94.248		4.41969		4.92005	5.5554
	0		24	303.172	534.072	58.6432	439.824		4.501		6.09906	7.44288
	0			1602.22	117.286	150.797			4.26788		4.9554	6.47582
	0			56.5488	16.7552
Hydrolyzed PLE PI	0	2.25	13.5	314.16	552.922	794.67	490.09		MMPs activity (% D.O)
	0	4	9	219.912	565.488	659.736	659.736		MMP9				MMP2
	0	4	6	117.286	188.496	513.128	439.824		Active		Pro-form		Active		Pro-form
	0	2.25	6	753.984	403.172	230.384			Mean	SEM	Mean	SEM	Mean	SEM	Mean	SEM
	0	3	13.5	141.372	376.992	863.94		Control			100.4	7.85	100	6.65	100.8	9.33
	0		18	190.852	680.68	282.744		Hydrolyzed HIFU PI			45.5	8.03	72.98	7.23	77.33	8.37
	0			659.736	366.52			Hydrolyzed PLE PI			38	8.97	32.93	6.22	82.53	8
	0			188.496
	0			628.32					VEGF (pg/mL)
	0			287.98					Control	Hydrolyzed HIFU PI	Hydrolyzed PLE PI
									487.23	202.369	102.36
									403.26	196.32	238.369
									436.953	178.36	245.36
									563.25	230.33	458.36
									369.22	268.69	478.69
									321.33	301.25	305.96
									478.25	402.36	248.36
										357.25	324.521
